# Supplementary material for: Amplified fragment length polymorphism analysis supports the valid separate species status of Lucilia caesar and L. illustris (Diptera: Calliphoridae)
Source: Forensic Sci Res. 2017 Dec 8;3(1):60–4. doi: 10.1080/20961790.2017.1398286 (PMC6197086; doi:10.1080/20961790.2017.1398286)
Supplement: AFLP_Data.xlsx [file TFSR_A_1398286_SM9787.xlsx]

## Sheet: AFLP Data
NOTE: A value of 0 indicates no AFLP fragment, a value of 1 indicates an AFLP fragment, and a value of 2 indicates missing data.
Specimen	Locus 1	Locus 2	Locus 3	Locus 4	Locus 5	Locus 6	Locus 7	Locus 8	Locus 9	Locus 10	Locus 11	Locus 12	Locus 13	Locus 14	Locus 15	Locus 16	Locus 17	Locus 18	Locus 19	Locus 20	Locus 21	Locus 22	Locus 23	Locus 24	Locus 25	Locus 26	Locus 27	Locus 28	Locus 29	Locus 30	Locus 31	Locus 32	Locus 33	Locus 34	Locus 35	Locus 36	Locus 37	Locus 38	Locus 39	Locus 40	Locus 41	Locus 42	Locus 43	Locus 44	Locus 45	Locus 46	Locus 47	Locus 48	Locus 49
Lc0001	2	2	2	2	2	2	2	2	2	2	2	2	2	2	2	2	2	2	2	2	2	2	2	2	2	2	2	2	2	2	2	2	2	2	2	2	2	2	2	2	2	2	2	2	2	2	2	2	2
Lc0002	1	0	0	0	0	0	0	0	0	1	0	1	0	0	0	1	0	0	1	0	0	0	0	0	0	0	0	1	0	0	0	0	0	0	1	0	0	0	0	0	1	0	1	0	0	0	0	0	1
Lc0003	0	0	0	0	0	0	0	0	0	0	0	1	0	0	1	0	0	0	0	0	0	0	0	1	0	0	0	0	0	0	0	0	0	0	0	0	0	0	0	0	0	0	1	0	0	0	0	0	1
Lc0004	1	0	0	0	0	0	0	0	0	0	0	0	0	0	0	0	0	0	0	1	0	0	0	1	0	0	0	1	0	0	0	0	0	0	1	0	0	0	0	0	0	1	1	0	0	0	0	1	1
Lc0005	1	0	0	0	0	0	0	0	0	1	0	1	0	0	0	0	0	0	0	0	0	0	0	1	0	0	1	1	0	1	0	0	0	0	0	0	0	0	0	0	0	0	1	0	0	0	0	0	1
Lc0006	0	0	1	0	0	0	0	0	0	1	1	0	1	0	0	0	0	0	1	0	0	0	0	0	0	0	0	1	0	0	0	0	0	1	0	0	1	0	0	0	1	0	1	1	1	0	0	1	1
Lc0007	1	0	0	0	0	0	0	0	0	1	0	1	0	0	0	0	0	0	0	1	0	0	0	0	0	1	1	0	0	0	0	0	0	1	0	0	1	0	0	0	0	0	1	0	0	0	0	1	1
Lc0010	1	0	0	0	0	0	0	0	0	1	0	1	0	0	0	0	0	0	1	0	0	0	0	0	0	1	0	0	0	0	0	0	0	0	0	0	1	0	0	0	0	1	1	0	0	0	0	1	1
Lc0011	1	0	0	0	0	0	0	0	0	1	0	1	0	0	0	0	0	0	1	0	0	0	0	0	0	0	0	0	0	0	0	0	0	0	0	0	0	0	0	0	0	1	1	0	0	0	0	1	1
Lc0016	1	1	0	1	0	0	0	0	0	1	0	1	0	0	0	0	0	0	0	1	0	0	0	0	0	0	1	0	0	0	0	0	0	0	0	0	0	0	0	0	0	0	1	0	0	0	0	1	1
Lc0029	1	0	1	1	0	0	0	0	0	1	1	1	0	0	0	0	0	0	1	0	0	0	0	0	0	1	0	1	0	0	0	0	0	0	0	0	0	0	0	0	1	0	1	0	0	0	0	1	1
Lc0030	1	0	1	0	0	0	0	0	0	1	1	1	0	0	0	0	0	0	0	1	0	0	0	1	0	0	0	1	0	0	0	0	0	0	1	0	1	0	0	1	1	0	1	0	0	0	1	1	1
Lc0031	2	2	2	2	2	2	2	2	2	2	2	2	2	2	2	2	2	2	2	2	2	2	2	2	2	2	2	2	2	2	2	2	2	2	2	2	2	2	2	2	2	2	2	2	2	2	2	2	2
Lc0032	1	0	0	1	0	0	0	0	0	0	0	1	0	0	0	0	1	0	1	0	0	1	0	0	1	0	0	1	0	0	0	1	0	0	0	0	1	0	0	0	0	1	1	1	0	0	1	0	1
Lc0033	1	0	1	0	0	0	0	0	0	1	0	1	0	0	0	0	0	0	1	0	0	1	0	0	0	1	0	1	0	0	0	0	0	1	0	0	0	0	0	0	0	0	1	0	0	0	0	1	0
Lc0034	1	0	1	0	0	0	0	0	0	1	0	1	0	0	0	0	0	0	1	0	0	0	0	0	0	0	1	1	0	0	0	0	0	0	0	0	0	0	0	0	0	1	1	0	0	0	0	0	1
Lc0035	1	1	1	1	0	1	0	0	0	1	1	1	0	0	0	0	0	0	1	0	0	0	0	0	0	0	0	1	0	1	0	1	0	0	1	0	0	0	1	1	0	1	1	1	1	0	1	1	1
Lc0038	0	0	1	0	1	1	0	0	0	1	0	1	0	0	0	0	0	0	0	0	0	0	0	0	0	0	1	1	0	0	0	0	0	1	1	0	0	1	0	0	1	0	1	0	0	0	0	1	1
Lc0045	1	0	1	1	0	1	0	0	0	1	1	0	0	0	1	0	0	0	1	0	0	1	0	0	0	0	0	1	0	0	0	0	0	0	1	1	0	0	0	1	0	1	1	0	1	0	0	1	1
Lc0060	1	0	0	0	0	1	0	0	0	1	0	1	0	0	0	0	0	0	1	0	0	0	0	0	0	1	0	1	0	0	0	0	0	0	0	0	1	0	0	0	1	0	1	0	0	0	0	1	1
Lc0076	0	0	0	0	0	1	0	0	0	1	1	1	0	0	0	0	0	0	1	0	0	0	0	0	0	0	0	1	0	0	0	0	0	0	1	0	0	0	1	0	0	0	1	0	0	0	1	1	1
Lc0077	0	1	0	0	1	1	0	1	0	1	0	1	0	0	0	0	0	0	1	0	0	1	0	1	0	0	0	1	0	0	0	0	0	0	0	1	1	0	0	0	0	1	1	1	0	0	0	1	1
Lc0079	0	0	0	0	0	0	0	0	0	1	1	1	1	0	1	0	0	0	0	1	0	0	0	0	0	0	1	1	0	0	0	0	0	0	0	0	0	0	1	1	1	0	1	1	0	1	0	1	1
Li0017	0	0	0	0	0	0	0	0	1	1	0	0	1	1	0	0	1	0	0	0	0	0	1	0	1	0	0	0	0	0	0	0	0	0	0	0	0	0	0	0	1	0	1	0	0	0	0	1	0
Li0019	0	0	1	0	0	1	0	1	1	0	0	0	1	1	0	1	0	0	0	0	0	0	1	0	1	0	0	0	0	0	0	0	1	0	0	0	0	1	0	0	0	0	1	0	1	0	0	1	0
Li0021	0	1	0	0	0	0	0	0	1	1	1	0	1	0	0	0	1	0	0	1	0	0	1	0	0	0	0	0	0	0	0	0	1	0	0	0	0	0	1	0	0	0	1	0	1	1	0	1	1
Li0022	0	0	0	0	0	1	0	0	1	0	1	0	1	0	0	0	1	0	0	1	0	0	0	0	0	1	0	1	0	0	0	0	0	0	1	0	0	0	1	0	0	0	1	0	0	0	0	1	1
Li0024	0	1	0	0	0	0	0	1	1	0	1	0	1	0	0	0	1	0	0	1	0	0	0	0	1	0	0	0	0	0	0	0	0	0	0	0	0	0	0	0	0	0	1	0	0	1	0	1	1
Li0027	0	1	0	0	1	0	0	0	1	0	1	0	1	0	0	1	0	0	0	0	0	0	0	0	0	1	0	1	0	0	0	0	0	0	0	0	0	0	1	0	0	0	1	0	1	1	0	1	0
Li0075	0	1	0	0	1	1	0	0	1	1	0	0	1	1	0	1	0	0	0	0	0	0	0	0	0	1	0	0	0	0	0	0	0	0	0	0	0	0	1	0	0	0	1	0	0	1	0	1	0
Li0088	0	1	0	0	0	1	0	0	1	1	1	0	1	0	0	1	0	0	0	1	0	0	0	0	0	0	0	0	0	0	0	0	0	0	1	0	0	0	1	0	0	0	1	0	0	0	0	1	0
Li0091	0	0	0	0	0	0	0	0	0	0	0	0	1	0	0	0	0	0	0	0	0	0	0	0	0	0	0	0	0	0	0	0	0	0	0	0	0	0	0	0	0	0	0	0	0	0	0	0	0
Li0113	0	1	0	0	0	1	0	1	1	0	1	0	1	0	0	1	0	0	0	0	0	0	0	0	0	0	0	0	0	0	0	0	0	0	0	0	0	0	1	0	0	0	1	0	0	0	0	1	1
Li0116	0	1	0	0	1	0	0	0	1	0	1	0	1	1	0	0	1	0	0	1	0	0	0	0	0	1	0	0	0	0	0	0	0	0	1	0	0	1	1	0	0	0	1	0	0	1	0	1	0
Li0118	0	0	0	0	0	1	0	0	1	1	1	0	1	1	0	1	0	0	0	1	0	0	0	0	0	1	0	0	0	0	0	0	1	0	1	0	0	0	0	1	0	0	1	0	1	0	0	1	0
Li0119	0	1	0	0	0	1	0	0	1	0	1	0	1	0	0	1	0	0	0	0	0	0	0	0	0	1	0	0	0	0	0	0	1	0	0	0	0	1	0	0	0	0	1	0	1	0	0	1	0
Li0121	0	0	0	0	0	1	0	1	1	1	0	0	1	0	0	1	0	0	0	0	0	0	0	0	0	1	0	0	0	0	0	0	1	0	1	0	0	0	1	0	0	0	1	0	1	0	0	1	1
Li0122	0	0	1	0	0	1	0	0	1	0	1	0	1	0	0	1	0	0	1	0	0	0	0	0	0	1	1	0	0	0	0	0	1	0	0	0	0	1	0	0	0	0	1	0	1	1	1	0	0
Li0123	0	0	1	0	0	1	0	0	1	0	1	0	1	0	0	1	0	0	0	1	0	0	1	0	1	1	0	1	0	0	0	0	1	0	0	0	0	0	1	0	0	0	1	0	0	0	0	1	0
Li0124	0	0	0	0	0	0	0	0	0	0	0	0	0	0	0	0	0	0	0	0	0	0	0	0	0	0	0	0	0	1	0	0	0	0	0	0	0	0	0	0	0	0	0	0	0	0	0	0	0
Li0129	0	0	0	0	0	0	0	1	1	0	1	0	1	0	0	1	0	0	1	0	0	0	0	0	0	1	1	0	0	0	0	0	0	0	0	0	0	0	0	0	0	0	1	0	0	0	0	1	1
Li301	0	0	0	0	0	1	0	0	1	0	0	1	1	0	0	1	0	0	0	0	0	0	1	0	0	0	0	0	0	0	0	0	0	0	0	0	0	0	0	0	1	0	1	0	0	0	0	0	0
Li302	0	0	0	0	0	1	0	1	1	0	1	1	1	0	0	1	0	0	0	0	0	0	1	0	0	0	0	0	0	0	0	1	0	0	0	0	0	1	0	0	0	1	1	0	0	0	0	0	0
Li303	1	0	0	0	0	1	0	0	1	0	0	0	1	0	0	1	0	0	0	0	0	0	1	0	0	0	0	0	0	0	0	0	0	0	0	0	0	0	0	0	0	0	0	0	0	0	0	0	0
Li304	1	0	0	0	0	1	0	0	1	0	0	1	1	0	0	1	0	0	0	0	0	0	1	0	0	0	0	0	0	0	0	0	0	0	0	0	0	0	0	0	0	0	0	0	0	0	0	0	0
Li305	1	0	0	0	0	1	0	1	1	1	0	1	1	0	0	1	0	0	0	0	0	0	0	0	0	0	0	0	0	0	0	0	0	0	0	0	0	0	0	0	0	0	0	0	0	0	0	0	0
Ls0026	0	0	0	0	0	0	0	0	0	0	0	0	0	0	0	0	0	1	0	0	0	0	0	0	0	0	0	0	1	1	0	0	0	1	0	1	1	1	0	0	0	0	0	0	0	0	0	0	0
Ls0039	0	0	0	0	0	0	0	0	0	0	0	0	0	0	0	0	0	1	0	0	1	0	0	0	0	0	0	0	1	0	1	1	0	1	0	1	1	1	0	0	0	0	0	0	0	0	0	0	0
Ls0040	0	0	0	0	0	1	0	0	0	0	0	1	0	0	0	0	0	1	0	0	1	0	0	0	0	0	0	0	1	1	1	0	0	1	0	1	1	1	0	0	0	0	0	0	0	0	0	0	0
Ls0041	0	0	0	0	0	0	0	0	0	0	0	0	0	0	0	0	0	1	0	1	0	0	0	0	0	0	0	0	1	1	0	0	0	1	0	1	1	0	1	0	0	0	0	0	0	0	0	0	0
Ls0042	1	0	0	0	0	0	1	0	0	0	1	0	0	0	1	0	0	1	0	0	1	0	0	0	0	0	0	0	1	1	1	1	1	0	0	1	1	1	0	0	0	0	0	0	0	0	0	0	0
Ls0043	1	0	0	0	0	0	0	0	0	0	0	0	0	0	0	0	0	1	0	1	1	0	1	0	0	0	1	0	1	1	1	1	0	1	0	1	1	1	0	0	0	0	0	0	0	0	0	0	0
Ls0044	1	0	0	0	0	0	1	0	0	0	1	0	0	0	0	0	0	1	0	1	1	0	0	1	0	0	0	0	1	1	1	1	0	1	0	1	1	1	0	0	0	0	0	0	0	0	0	0	0
Ls0046	1	0	0	0	0	0	1	0	0	0	0	0	0	0	1	0	0	1	0	0	1	0	0	0	0	0	0	1	1	1	1	1	0	0	0	1	1	1	0	0	0	0	0	0	0	0	0	0	0
Ls0050	1	0	1	0	0	0	1	0	0	0	0	0	0	0	1	0	0	1	1	0	1	0	0	0	0	1	0	0	1	0	1	1	1	1	0	1	1	1	0	0	0	0	0	0	0	0	0	0	0
Ls0055	1	0	0	0	0	0	1	0	0	0	0	0	0	0	1	0	0	1	0	0	1	1	0	0	0	1	0	1	1	0	1	0	0	0	0	1	1	1	0	0	0	0	0	0	0	0	0	0	0
Ls0056	0	0	0	0	0	0	0	0	0	0	0	0	0	0	0	0	0	1	0	0	0	0	0	0	0	0	0	0	1	0	0	1	0	1	0	1	1	0	1	0	0	0	0	0	0	0	0	0	0
[truncated: 274 more columns]
